# Supplementary material for: Methamphetamine Exposure Induces Neuronal Programmed Necrosis by Permeabilizing Mitochondria via the RIPK1–RIPK3–MLKL Axis
Source: Toxics. 2025 Aug 30;13(9):736. doi: 10.3390/toxics13090736 (PMC12473512; doi:10.3390/toxics13090736)
Supplement: Supplementary file 1 [file toxics-13-00736-s001.zip]

Archive with 1 entries (1 files):
- toxics-3815802-supplementary.pdf
